# Supplementary material for: Bridging Tradition and Innovation: A Systematic Review and Bibliometric Analysis of Turkish Fermented Foods
Source: Foods. 2025 Dec 15;14(24):4324. doi: 10.3390/foods14244324 (PMC12732344; doi:10.3390/foods14244324)
Supplement: Supplementary file 1 [file foods-14-04324-s001.zip]

Archive with 1 entries (1 files):
- foods-4004149-supplementary.pdf
